# Supplementary material for: Mesopic Functional Visual Acuity in Normal Subjects
Source: PLoS One. 2015 Jul 28;10(7):e0134505. doi: 10.1371/journal.pone.0134505 (PMC4517889; doi:10.1371/journal.pone.0134505)
Supplement: S1 Dataset — (XLSX) [file pone.0134505.s001.xlsx]

## Sheet: all data
								Photopic	Photopic	Photopic	Photopic	Photopic	Photopic	Photopic	Photopic	Mesopic	Mesopic	Mesopic	Mesopic	Mesopic	Mesopic	Mesopic	Mesopic	Mesopic	Mesopic
ID	sex	age	logMAR	S	C	A	SE	start VA（logMAR）	FVA（logMAR）	VMR	maxVA（logMAR）	minVA（logMAR）	number of blinks	standard deviation（logMAR）	minVA-maxVA(logMAR)	start VA（logMAR）	FVA（logMAR）	VMR	maxVA（logMAR）	minVA（logMAR）	number of blinks	additional correction for night myopia	SE	standard deviation（logMAR）	minVA-maxVA(logMAR)
1	M	43	-0.0791812	-1.5	-2.5	180	-2.75	-0.08	-0.03	0.98	-0.18	0.05	15	0.008	0.23	0.52	0.71	0.91	0.52	1	13	-0.5	-3.25	0.041	0.48
2	F	42	-0.176091	-3.75	-1.5	180	-4.5	-0.18	-0.15	0.99	-0.18	-0.08	11	0.01	0.1	0.4	0.44	0.98	0.22	0.7	9	0	-4.5	0.06	0.48
3	M	39	-0.0791812	-4.5	0		-4.5	-0.18	-0.09	0.97	-0.18	0.1	13	0.025	0.28	0.3	0.54	0.9	0.3	1	12	-0.5	-5	0.073	0.7
4	F	37	-0.0791812	-4.5	0		-4.5	-0.08	-0.13	1.02	-0.18	0	9	0.015	0.18	0.3	0.53	0.91	0.4	1	13	0	-4.5	0.056	0.6
5	F	30	-0.0791812	-3	-0.5	35	-3.25	0	-0.06	1.02	-0.18	0.05	0	0.035	0.23	0.4	0.42	0.99	0.22	0.7	18	0	-3.25	0.024	0.48
6	F	27	-0.0791812	-3.25	0		-3.25	-0.08	0.03	0.96	-0.18	0.3	10	0.057	0.48	0.3	0.41	0.96	0.22	0.7	13	0	-3.25	0.017	0.48
7	M	26	-0.176091	-11	-1	180	-11.5	-0.08	-0.11	1.01	-0.18	0	6	0.017	0.18	0.52	0.68	0.93	0.52	1	4	-0.5	-12	0.042	0.48
8	F	26	-0.176091	-11	-1	180	-11.5	-0.08	-0.04	0.98	-0.08	0.05	3	0.014	0.13	0.4	0.65	0.89	0.4	1	5	-1	-12.5	0.065	0.6
9	M	25	-0.176091	-3	0		-3	-0.18	-0.18	1	-0.18	-0.08	0	0.001	0.1	0.22	0.4	0.93	0.22	0.52	1	-0.25	-3.25	0.051	0.3
10	M	25	-0.0791812	-1	-0.5	80	-1.25	-0.08	-0.05	0.99	-0.18	0.05	2	0.019	0.23	0.4	0.55	0.94	0.4	0.7	0	-0.5	-1.75	0.013	0.3
11	M	25	-0.176091	-0.5	-0.25	70	-0.625	-0.18	-0.18	1	-0.18	-0.18	15	0	0	0.3	0.42	0.95	0.3	0.7	21	0	-0.625	0.037	0.4
12	F	25	-0.0791812	-5.75	-0.75	10	-6.125	0.05	0.06	0.99	0	0.15	20	0.009	0.15	0.4	0.32	1.04	0.15	0.52	5	-0.75	-6.875	0.049	0.37
13	F	25	-0.0791812	-1.25	-3	180	-2.75	0.15	0.31	0.94	0.15	0.52	13	0.024	0.37	0.4	0.46	0.97	0.3	0.7	11	-0.5	-3.25	0.014	0.4
14	M	24	-0.0791812	-4.5	-1	180	-5	-0.08	-0.08	1	-0.18	0.05	15	0.026	0.23	0.4	0.57	0.93	0.4	0.7	7	0	-5	0.013	0.3
15	F	24	-0.176091	-3	0		-3	-0.18	-0.13	0.98	-0.18	0.05	0	0.017	0.23	0.22	0.41	0.92	0.3	0.7	2	0	-3	0.045	0.4
16	M	24	-0.176091	-0.25	-0.25	140	-0.375	-0.18	-0.08	0.97	-0.18	0	10	0.017	0.18	0.4	0.4	1	0.22	0.52	15	-0.5	-0.875	0.028	0.3
17	M	24	-0.30103	0	0		0	-0.18	-0.09	0.97	-0.18	0	26	0.009	0.18	0.4	0.42	0.99	0.3	0.52	6	-0.5	-0.5	0.017	0.22
18	F	24	-0.0791812	-5.75	0		-5.75	0	0.06	0.98	-0.08	0.15	19	0.01	0.23	0.52	0.54	0.99	0.4	0.7	8	-1	-6.75	0.009	0.3
19	M	24	-0.0791812	-2.75	-1	180	-3.25	-0.08	-0.02	0.98	-0.18	0.1	13	0.026	0.28	0.52	0.51	1.01	0.4	0.7	13	-0.75	-4	0.026	0.3
20	M	24	-0.176091	0	0		0	-0.18	-0.17	1	-0.18	-0.08	1	0.012	0.1	0.4	0.63	0.9	0.4	1	4	-0.25	-0.25	0.045	0.6
21	M	24	-0.30103	0	0		0	-0.18	-0.14	0.99	-0.18	-0.08	1	0.01	0.1	0.3	0.41	0.96	0.3	0.52		0	0	0.017	0.22
22	F	24	-0.176091	-0.25	-0.5	40	-0.5	-0.08	-0.07	1	-0.18	0.1	3	0.013	0.28	0.4	0.7	0.87	0.4	1	3	-0.25	-0.75	0.066	0.6
23	M	24	-0.0791812	-7.75	0		-7.75	-0.18	-0.11	0.97	-0.18	0	1	0.034	0.18	0.22	0.4	0.93	0.15	0.7	2	-0.5	-8.25	0.061	0.55
24	M	23	-0.0791812	-6	-0.75	5	-6.375	-0.08	-0.07	1	-0.18	0	17	0.014	0.18	0.4	0.49	0.96	0.4	0.52	5	0	-6.375	0.019	0.12
25	M	23	-0.176091	-7	-1	180	-7.5	-0.18	-0.1	0.97	-0.18	0	0	0.009	0.18	0.52	0.74	0.9	0.52	1	1	0	-7.5	0.079	0.48
26	F	23	-0.176091	-1.5	-0.5	20	-1.75	-0.18	-0.12	0.98	-0.18	0	9	0.013	0.18	0.3	0.54	0.9	0.4	1	12	-0.25	-2	0.055	0.6
27	F	23	-0.176091	-1	-0.75	175	-1.375	-0.08	0.01	0.97	-0.08	0.1	25	0.016	0.18	0.52	0.55	0.99	0.4	0.7	11	-0.5	-1.875	0.021	0.3
28	M	23	-0.176091	0	-0.5	10	-0.25	-0.18	-0.17	1	-0.18	-0.08	0	0.009	0.1	0.4	0.39	1	0.22	0.52	1	-0.25	-0.5	0.014	0.3
29	M	23	-0.30103	-4.5	0		-4.5	-0.18	-0.05	0.96	-0.18	0.05	19	0.043	0.23	0.4	0.34	1.02	0.22	0.52	7	-1	-5.5	0.017	0.3
30	F	23	-0.176091	-3.5	0		-3.5	-0.08	-0.07	1	-0.18	0	11	0.01	0.18	0.52	0.62	0.95	0.4	1	5	0	-3.5	0.044	0.6
31	M	23	-0.0791812	-1	-0.75	90	-1.375	-0.08	0.01	0.97	-0.18	0.15	3	0.013	0.33	0.4	0.56	0.93	0.4	0.7	3	-0.5	-1.875	0.032	0.3
32	M	23	-0.0791812	-0.5	0		-0.5	0	0.26	0.9	0	0.52	4	0.075	0.52	0.4	0.39	1.01	0.22	0.52	3	-1	-1.5	0.026	0.3
33	F	23	-0.30103	0	0		0	-0.08	-0.1	1.01	-0.18	0	29	0.012	0.18	0.4	0.48	0.96	0.3	0.7	0	-0.5	-0.5	0.022	0.4
34	M	23	-0.176091	-1.75	0		-1.75	-0.18	-0.06	0.96	-0.18	0.1	23	0.038	0.28	0.4	0.48	0.97	0.3	0.7	6	-1	-2.75	0.025	0.4
35	F	23	-0.176091	0	0		0	0	0.04	0.98	-0.08	0.3	2	0.034	0.38	0.7	0.96	0.87	0.7	1	6	0	0	0.026	0.3
36	M	23	-0.0791812	-1	0		-1	-0.08	-0.12	1.01	-0.18	0	2	0.015	0.18	0.52	0.45	1.03	0.3	1	4	-1	-2	0.039	0.7
37	M	23	-0.0791812	-1	0		-1	-0.08	-0.12	1.01	-0.18	0	2	0.028	0.18	0.4	0.44	0.98	0.3	0.7		-0.5	-1.5	0.034	0.4
38	F	23	-0.176091	0	-1.25	100	-0.625	-0.18	-0.13	0.98	-0.18	0	4	0.014	0.18	0.4	0.74	0.85	0.3	1	11	-0.5	-1.125	0.106	0.7
39	M	23	-0.176091	-0.5	0		-0.5	-0.18	-0.06	0.96	-0.18	0.1	5	0.016	0.28	0.4	0.48	0.96	0.3	0.7	1	-0.5	-1	0.026	0.4
40	M	23	-0.176091	-7	0		-7	-0.18	-0.14	0.99	-0.18	-0.08	4	0.016	0.1	0.22	0.36	0.94	0.22	0.52	2	0	-7	0.014	0.3
41	F	23	-0.30103	0	-0.5	65	-0.25	-0.18	-0.15	0.99	-0.18	-0.08	3	0.01	0.1	0.3	0.34	0.98	0.22	0.7	3	-0.25	-0.5	0.017	0.48
42	M	22	-0.0791812	-0.75	-2.5	175	-2	-0.08	-0.08	1	-0.18	0.05	2	0.023	0.23	0.1	0.32	0.91	0.1	0.52	11	-0.25	-2.25	0.081	0.42
43	F	22	-0.176091	-1.5	0		-1.5	-0.18	-0.18	1	-0.18	-0.18	13	0	0	0.05	0.25	0.93	0.1	0.52	6	-0.25	-1.75	0.051	0.42
44	M	22	-0.0791812	-2.5	-0.5	80	-2.75	0	0	1	-0.08	0.1	8	0.007	0.18	0.4	0.51	0.95	0.4	1	25	-0.5	-3.25	0.03	0.6
45	F	22	-0.176091	-1.25	0		-1.25	-0.18	-0.15	0.99	-0.18	-0.08	15	0.009	0.1	0.4	0.48	0.96	0.4	0.7	7	-0.25	-1.5	0.031	0.3
46	F	22	-0.176091	-1.5	-1.25	10	-2.125	-0.18	-0.14	0.99	-0.18	0	23	0.013	0.18	0.3	0.42	0.95	0.22	0.7	11	-0.25	-2.375	0.03	0.48
47	M	22	-0.176091	-0.5	-0.5	160	-0.75	-0.18	-0.14	0.99	-0.18	0	0	0.012	0.18	0.22	0.31	0.96	0.15	0.52	0	-0.25	-1	0.033	0.37
48	M	22	-0.176091	-4.25	0		-4.25	-0.18	-0.13	0.98	-0.18	0	16	0.01	0.18	0.4	0.42	0.99	0.3	0.52	15	-1	-5.25	0.022	0.22
49	F	22	-0.176091	-1.5	-0.75	160	-1.875	-0.18	-0.13	0.98	-0.18	0	14	0.02	0.18	0.4	0.52	0.95	0.3	0.7	5	0	-1.875	0.054	0.4
50	M	22	-0.0791812	-0.5	0		-0.5	-0.18	0.01	0.93	-0.08	0.1	3	0.035	0.18	0.4	0.53	0.94	0.3	1	7	-0.5	-1	0.019	0.7
51	M	22	-0.0791812	-7.5	-3	180	-9	0	0.01	0.99	-0.08	0.1	9	0.008	0.18	0.52	0.64	0.94	0.4	1	6	-0.5	-9.5	0.053	0.6
52	M	22	-0.0791812	-7.5	0		-7.5	-0.18	-0.06	0.96	-0.18	0.05	1	0.029	0.23	0.52	0.67	0.93	0.52	1	0	-0.5	-8	0.041	0.48
53	F	22	0	-2.75	0		-2.75	-0.08	-0.07	1	-0.18	0.1	6	0.029	0.28	0.3	0.39	0.96	0.3	0.52	5	-0.5	-3.25	0.013	0.22
54	M	22	-0.0791812	-1.5	0		-1.5	-0.08	-0.01	0.97	-0.18	0.05	3	0.013	0.23	0.3	0.52	0.91	0.4	0.7	1	0	-1.5	0.047	0.3
55	M	22	-0.0791812	-0.5	0		-0.5	-0.08	0.01	0.97	-0.18	0.15	3	0.025	0.33	0.4	0.72	0.86	0.52	1	1	-1	-1.5	0.055	0.48
56	M	22	-0.0791812	-2.5	0		-2.5	-0.08	0.14	0.92	0.05	0.22	7	0.039	0.17	0.3	0.58	0.88	0.22	1		-0.5	-3	0.104	0.78
57	F	22	-0.0791812	-1.25	0		-1.25	-0.08	-0.03	0.98	-0.08	0.1	3	0.018	0.18	0.4	0.6	0.91	0.4	1	3	-0.5	-1.75	0.038	0.6
58	F	22	-0.176091	0	-1.25	85	-0.625	-0.18	-0.09	0.97	-0.18	0.05	4	0.017	0.23	0.3	0.58	0.88	0.3	1	10	0	-0.625	0.074	0.7
59	M	22	-0.30103	0	-0.5	95	-0.25	-0.18	-0.15	0.99	-0.18	-0.08	5	0.009	0.1	0.3	0.4	0.96	0.3	0.52	8	0	-0.25	0.024	0.22
60	F	21	-0.176091	-2	-0.25	150	-2.125	-0.18	-0.18	1	-0.18	-0.08	10	0.007	0.1	0.3	0.69	0.84	0.3	1	22	-0.25	-2.375	0.09	0.7
61	F	21	-0.176091	-2	0		-2	-0.18	-0.13	0.98	-0.18	0	7	0.023	0.18	0.52	0.85	0.85	0.52	1	26	-0.25	-2.25	0.073	0.48
62	M	21	-0.176091	-7	-0.5	180	-7.25	-0.08	0	0.97	-0.18	0.1	0	0.023	0.28	0.7	0.8	0.95	0.52	1	1	0	-7.25	0.04	0.48
63	M	21	-0.0791812	-2	-1	80	-2.5	-0.08	-0.12	1.02	-0.18	0	7	0.01	0.18	0.3	0.49	0.92	0.3	0.7	11	-0.5	-3	0.034	0.4
64	M	21	-0.0791812	-7.5	-3	180	-9	0	0	1	-0.08	0.1	7	0.013	0.18	0.52	0.57	0.98	0.15	1	11	-0.5	-9.5	0.041	0.85
65	F	21	-0.0791812	-7.25	-1	10	-7.75	0	0.06	0.98	-0.08	0.22	1	0.025	0.3	0.52	0.56	0.98	0.4	0.7	2	-0.5	-8.25	0.023	0.3
66	M	21	-0.0791812	-0.75	0		-0.75	-0.08	-0.09	1	-0.18	0.05	0	0.022	0.23	0.3	0.43	0.94	0.3	0.7	0	0	-0.75	0.049	0.4
67	M	21	-0.176091	-1.5	0		-1.5	0	-0.05	1.02	-0.18	0.05	14	0.032	0.23	0.4	0.64	0.9	0.4	1		0	-1.5	0.041	0.6
68	F	21	-0.0791812	-1.5	-0.5	100	-1.75	-0.08	-0.05	0.99	-0.18	0.05	2	0.015	0.23	0.4	0.53	0.94	0.4	1	3	-0.25	-2	0.037	0.6
mean		24.0294	-0.140346	-2.70221	-0.533088	112.143	-2.96875	-0.109706	-0.0638235	0.983824	-0.151765	0.0517647	8.10294	0.0188088	0.203529	0.385441	0.518971	0.942206	0.330588	0.776765	7.23438	-0.367647	-3.3364	0.0398971	0.446176
SD		4.41832	0.070066	2.76447	0.771344	65.7791	2.87077	0.0750516	0.0929296	0.0223292	0.0637612	0.123336	7.43357	0.0127481	0.0898384	0.115079	0.137994	0.0446828	0.115382	0.195001	6.1997	0.318786	2.92946	0.0223214	0.158548
max		43	0	0	0	180	0	0.15	0.31	1.02	0.15	0.52	29	0.075	0.52	0.7	0.96	1.04	0.7	1	26	0	0	0.106	0.85
min		21	-0.30103	-11	-3	5	-11.5	-0.18	-0.18	0.9	-0.18	-0.18	0	0	0	0.05	0.25	0.84	0.1	0.52	0	-1	-12.5	0.009	0.12
